# Supplementary material for: LLM-PBC: Logic Learning Machine-Based Explainable Rules Accurately Stratify the Genetic Risk of Primary Biliary Cholangitis
Source: J Pers Med. 2022 Sep 26;12(10):1587. doi: 10.3390/jpm12101587 (PMC9604872; doi:10.3390/jpm12101587)
Supplement: Supplementary file 1 [file jpm-12-01587-s001.zip]

Archive with 1 entries (1 files):
- SUPPLEMENTARY MATERIAL.pdf
